# Supplementary material for: Beyond Surgical Margins: Fully Mature Tertiary Lymphoid Structures (fmTLSs) Are Predictive Biomarkers for Local Recurrence in Primary Soft-Tissue Sarcomas
Source: Cancers (Basel). 2026 May 22;18(11):1685. doi: 10.3390/cancers18111685 (PMC13255587; doi:10.3390/cancers18111685)
Supplement: Supplementary file 1 [file cancers-18-01685-s001.zip]

Archive with 3 entries (2 files):
- cancers-4239141-supplementary/
- cancers-4239141-supplementary/cancers-4239141-Supplementary figure.pdf
- cancers-4239141-supplementary/Tables.xlsx
