# Supplementary material for: Beyond Surgical Margins: Fully Mature Tertiary Lymphoid Structures (fmTLSs) Are Predictive Biomarkers for Local Recurrence in Primary Soft-Tissue Sarcomas
Source: Cancers (Basel). 2026 May 22;18(11):1685. doi: 10.3390/cancers18111685 (PMC13255587; doi:10.3390/cancers18111685)
Supplement: Supplementary file 1 [file cancers-18-01685-s001.zip › cancers-4239141-supplementary/Tables.xlsx]

## Sheet: Suppl table 1
Supplementary Table S1. Antibodies and immunohistochemical techniques
Antibodies	Clone	Distributor	Dilution	Incubation time (min)	Pre-treatment	Detection system
CD20	L26	Roche-Diagnostics (760-2531)	Prediluted Ready to use	36	CC1 standard (64')	UltraView Universal DAB (Ventana)
CD23	SP23	Roche (790-4408)	Prediluted Ready to use	36	CC1 standard (64')	Optiview Universal DAB (Ventana)

## Sheet: Suppl table 2
Supplementary Table S2. Clinicopathological variables
	Eligible population (N=219)
	N	%
Sex
Female	101	46.1
Male	118	53.9
Age at diagnosis (years)
< 65	114	52.1
≥ 65	105	47.9
Tumor site
Lower limb	137	62.6
Trunk wall	57	26.0
Upper limb	25	11.4
Tumor depth
Deep	144	65.8
Superficial	22	10.0
Superficial and deep	53	24.2
Tumor size
< 5 cm	39	17.8
5 to 10 cm	102	46.6
>10 cm	78	35.6
Multifocality
No	196	89.5
Yes	23	10.5
Locoregional extension*
No	198	90.4
Yes	21	9.6
Histotype
Undifferentiated sarcoma	53	24.2
Dedifferentiated liposarcoma	19	8.7
Leiomyosarcoma	29	13.2
Low grade fibromyxoid sarcoma/Sclerosing epithelioid fibrosarcoma	14	6.4
Myxofibrosarcoma	26	11.9
Myxoid/round cell liposarcoma	28	12.8
Synovial sarcoma	11	5.0
Other**	39	17.8
Molecular class
Simple	72	32.9
Complex	147	67.1
FNCLCC histological grade
1	43	19.6
2	76	34.7
3	100	45.7
Limitation
Well circumscribed	104	47.5
Focally infiltrative	78	35.6
Diffusely infiltrative	37	16.9
Resection
R0	118	53.9
R1	101	46.1
Type of surrounding tissue
Adipose	95	43.4
Muscle	124	56.6
Adjuvant chemotherapy
No	180	82.2
Yes	39	17.8
Adjuvant radiotherapy
No	49	22.4
Second	151	68.9
Third	19	8.7
Complete remission after treatment
No	19	8.7
Yes	200	91.3
Metastasis
No	147	67.1
Yes	72	32.9
Local recurrence
No	187	85.4
Yes	32	14.6
Vital status
Alive	133	60.7
Dead	86	39.3
Cause of death
Dead of other cause	19	22.1
Dead of this cancer	60	69.8
Unknown	7	8.1
First event to occur
Local relapse	24	11.0
Metastasis	63	28.8
Death	18	8.2
No event	114	52.1
Lost of follow-up
No	217	99.1
Yes	2	0.9
Total	219	100.0
*: vascular, nervous or bone involvement
**other: rhabdomyosarcoma, alveolar soft part sarcoma, angiosarcoma, clear cell sarcoma, epitheliod hemangioendothelioma, epithelioid sarcoma, extraskeletal myxoid chondrosarcoma, extraskeletal osteosarcoma, high risk solitary fibrous tumour, liposarcoma pleomorphic, malignant mesenchymoma, malignant peripheral nerve sheath tumor, malignant rhabdoid tumor, malignant tenosynovial giant cell tumor,…
FNCLCC: fédération nationale des centres de lutte contre le cancer
R0: microscopically margin-negative resection
R1: microscopically margin-positive resection

## Sheet: Suppl table 3
Supplementary Table S3. Semi-quantitative density score of TLS in TLS+ patients
	fmTLS-				fmTLS+				All TLS
	iTLS		mTLS with isolated FDC		mTLS displaying a meshwork of FDC		mTLS with GC
Semi-quantitative TLS density score	N	%	N	%	N	%	N	%	N	%
3+	0	0	8	0.148148	21	0.375	26	0.65	55	0.331325
2+	5	0.3125	19	0.351852	22	0.392857	12	0.3	58	0.349398
1+	11	0.6875	27	0.5	13	0.232143	2	0.05	53	0.319277
Total	16	1	54	1	56	1	40	1	166	1
TLS: tertiary lymphoid structure
fmTLS: fully mature TLS
iTLS: immature TLS
mTLS: mature TLS

## Sheet: Suppl table 4
Supplementary Table S4. Overall characteristics of lymphoid aggregates in the cohort
	N=183	%
Topography of lymphoid aggregates
CT	111	0.606557
PT	119	0.650273
R1	165	0.901639
NT	35	0.191257
Preferential location of lymphoid aggregates
CT	51	0.278689
PT	26	0.142077
R1	103	0.562842
NT	3	0.0163934
Semi-quantitative lymphoid aggregates density score
3+	57	0.311475
2+	61	0.333333
1+	65	0.355191
TLS status
fmTLS-	87	0.47541
No TLS	17	0.0928962
iTLS	16	0.0874317
mTLS with isolated follicular dendritic cells	54	0.295082
fmTLS+	96	0.52459
mTLS displaying a meshwork of follicular dendritic cells	56	0.306011
mTLS with germinal center	40	0.218579
Total	183	1
CT: tumor center; PT: tumor periphery; R1: adjacent healthy tissue within 10 mm of the tumor margin; NT: healthy tissue located more than 10 mm from the tumor.
TLS: tertiary lymphoid structure
fmTLS: fully mature TLS
iTLS: immature TLS
mTLS: mature TLS

## Sheet: Suppl table 5
Supplementary Table S5. Comparison of lymphoid aggregates in fmTLS- patients versus fmTLS+ patients
	fmTLS- (N=123)		fmTLS+ (N=96)		Total (N=219)
	N	%	N	%	N	%
Topography of lymphoid aggregates
CT	44	0.357724	67	0.697917	111	0.506849
PT	44	0.357724	75	0.78125	119	0.543379
R1	73	0.593496	92	0.958333	165	0.753425
NT	18	0.146341	17	0.177083	35	0.159817
Preferential location of lymphoid aggregates
CT	17	0.138211	34	0.354167	51	0.232877
PT	16	0.130081	10	0.104167	26	0.118721
R1	52	0.422764	51	0.53125	103	0.47032
NT	2	0.0162602	1	0.0104167	3	0.0136986
Semi-quantitative lymphoid aggregates density score
3+	10	0.0813008	47	0.489583	57	0.260274
2+	26	0.211382	35	0.364583	61	0.278539
1+	51	0.414634	14	0.145833	65	0.296804
TLS status
fmTLS-
No TLS	53	0.430894	0	0	53	0.242009
iTLS	16	0.130081	0	0	16	0.0730594
mTLS with isolated follicular dendritic cells	54	0.439024	0	0	54	0.246575
fmTLS+
mTLS displaying a meshwork of follicular dendritic cells	0	0	56	0.583333	56	0.255708
mTLS with germinal center	0	0	40	0.416667	40	0.182648
fmTLS+ & semi-quantitative density score 2+/3+
No	0	0	14	14.6	137	62.6
Yes	0	0	82	85.4	82	37.4
Total	123	1	96	1	219	1
CT: tumor center; PT: tumor periphery; R1: adjacent healthy tissue within 10 mm of the tumor margin; NT: healthy tissue located more than 10 mm from the tumor.
R0: microscopically margin-negative resection
R1: microscopically margin-positive resection
TLS: tertiary lymphoid structure
fmTLS: fully mature TLS
iTLS: immature TLS
mTLS: mature TLS

## Sheet: Suppl table 6
Supplementary Table S6: Prognostic factors associated with time to distant progression (TTDP)
	Univariate analysis				Multivariate analysis
Baseline factors	Hazard Ratio (HR)	HR Lower Conf. Limit	HR Upper Conf. Limit	P value (chi-2)	Hazard Ratio (HR)	HR Lower Conf. Limit	HR Upper Conf. Limit	P value (chi-2)
Sex
Female	1				-
Male	1.10	0.69	1.75	0.687	-	-	-	-
Age at diagnosis (years)
< 65	1				1
≥ 65	2.35	1.45	3.80	<.001	2.12	1.25	3.60	0.006
Tumor site				0.864				-
Lower limb	1				-
Trunk wall	0.93	0.54	1.62	0.800	-	-	-	-
Upper limb	0.81	0.37	1.79	0.605	-	-	-	-
Tumor depth				0.325				-
Deep	1				-
Superficial	0.55	0.20	1.52	0.247	-	-	-	-
Superficial and deep	1.23	0.72	2.10	0.439	-	-	-	-
Tumor size				<.001				<.001
< 5 cm	1				1
5 to 10 cm	2.18	0.84	5.61	0.108	2.59	0.94	7.07	0.064
>10 cm	4.43	1.74	11.28	0.002	6.08	2.22	16.62	<.001
Multifocality
No	1				-
Yes	0.80	0.37	1.74	0.570	-	-	-	-
Locoregional extension*
No	1				-
Yes	1.71	0.87	3.33	0.117	-	-	-	-
Histotype				0.062				0.001
Undifferentiated sarcoma	1				1
Dedifferentiated liposarcoma	0.96	0.38	2.44	0.935	0.57	0.22	1.47	0.244
Leiomyosarcoma	2.08	1.05	4.12	0.036	2.04	1.02	4.06	0.043
Low grade fibromyxoid sarcoma/Sclerosing epithelioid fibrosarcoma	***	***	***	***	***	***	***	***
Myxofibrosarcoma	0.71	0.28	1.80	0.470	0.61	0.24	1.55	0.300
Myxoid/round cell liposarcoma	0.48	0.18	1.30	0.148	0.51	0.18	1.45	0.208
Synovial sarcoma	1.56	0.57	4.22	0.386	4.13	1.40	12.14	0.010
Other**	1.65	0.84	3.23	0.145	2.13	1.05	4.29	0.035
Molecular class
Simple	1				-
Complex	1.87	1.07	3.26	0.027	-	-	-	-
FNCLCC histological grade				0.002				-
1	1				-
2	1.34	0.59	3.06	0.488	-	-	-	-
3	2.86	1.35	6.07	0.006	-	-	-	-
Limitation				0.432				-
Well circumscribed	1				-
Focally infiltrative	1.11	0.67	1.82	0.695	-	-	-	-
Diffusely infiltrative	0.67	0.32	1.40	0.286	-	-	-	-
Margin
R0	1				-
R1	2.13	1.33	3.43	0.002	-	-	-	-
Type of surrounding tissue
Adipose	1				-
Muscle	0.99	0.62	1.58	0.951	-	-	-	-
Adjuvant chemotherapy
No	1				-
Yes	0.69	0.37	1.29	0.248	-	-	-	-
Adjuvant radiotherapy				0.280				-
No	1				-
Second	1.17	0.64	2.13	0.621	-	-	-	-
Third	0.52	0.17	1.59	0.251	-	-	-	-
Semi quantitative TLS density score				0.389				-
3+	1				-
2+	1.37	0.74	2.56	0.318	-	-	-	-
1+	1.38	0.74	2.58	0.318	-	-	-	-
TLS status
fmTLS-	1				-
fmTLS+	0.92	0.58	1.47	0.736	-	-	-	-
fmTLS+ & semi-quantitative density score 2+/3+
No	1				-
Yes	0.95	0.59	1.53	0.822	-	-	-	-
*: vascular, nervous or bone involvement
**other: rhabdomyosarcoma, alveolar soft part sarcoma, angiosarcoma, clear cell sarcoma, epitheliod hemangioendothelioma, epithelioid sarcoma, extraskeletal myxoid chondrosarcoma, extraskeletal osteosarcoma, high risk solitary fibrous tumour, liposarcoma pleomorphic, malignant mesenchymoma, malignant peripheral nerve sheath tumor, malignant rhabdoid tumor, malignant tenosynovial giant cell tumor,…
***: could not be computed due to the low sample size and the absence of deaths
FNCLCC: fédération nationale des centres de lutte contre le cancer
R0: microscopically margin-negative resection
R1: microscopically margin-positive resection
TLS: tertiary lymphoid structure
fmTLS: fully mature TLS

## Sheet: Suppl table 7
Supplementary Table S7: Immune status according to transcriptome versus TLS pathological status in the transcriptomic cohort (n=126 patients)
	N	%
Transcriptomic immune status in CT
Not immune high	101	0.801587
Immune high	25	0.198413
Transcriptomic immune status in PT
Not immune high	99	0.785714
Immune high	27	0.214286
Transcriptomic immune status in R1
Not immune high	112	0.888889
Immune high	14	0.111111
Global transcriptomic immune status
Not immune high	84	0.666667
Immune high	42	0.333333
TLS status
fmTLS-	69	0.547619
fmTLS+	57	0.452381
Total	126	1
CT: tumor center; PT: tumor periphery; R1: adjacent healthy tissue within 10 mm of the tumor margin.
TLS: tertiary lymphoid structure
fmTLS: fully mature TLS

## Sheet: Suppl table 8
Supplementary Table S8: Association of transcriptomic immune status and OS, TTDP and TTLRP in univariate analysis
	Hazard Ratio (HR)	HR Lower Conf. Limit	HR Upper Conf. Limit	Pvalue (chi-2)
Overall survival (OS)
Immune high	1
Not immune high	1.461	0.71	2.99	0.301
Time to distant progression (TTDP)
Immune high	1
Not immune high	1.35	0.67	2.72	0.394
Time to local recurrence progression (TTLRP)
Immune high	1
Not immune high	0.77	0.27	2.16	0.616

## Sheet: Suppl table 9
Supplementary Table S9: Contingency analysis of transcriptomic immune status and TLS status
Transcriptomic immune status		TLS status		Total
		fmTLS-	fmTLS+
Not immune high	N	55	29	84
	%	0.436508	0.230159	0.666667
Immune high	N	14	28	42
	%	0.111111	0.222222	0.333333
Total	N	69	57	126
	%	0.547619	0.452381	1
TLS: tertiary lymphoid structure
fmTLS: fully mature TLS
